# Supplementary material for: A detailed map of coupled circadian clock and cell cycle with qualitative dynamics validation
Source: BMC Bioinformatics. 2021 May 11;22:240. doi: 10.1186/s12859-021-04158-9 (PMC8114686; doi:10.1186/s12859-021-04158-9)
Supplement: Supplementary file 3 — Additional file 3. CellDesigner map of the circadian clock. This map is provided under the CellDesigner format (extended SBML) and can be visualized using CellDesigner [file 12859_2021_4158_MOESM3_ESM.zip]

Archive with 1 entries (1 files):
- 12859_2021_4158_MOESM3_ESM.xml
